# Supplementary material for: Vehicle Aerodynamic Noise: A Systematic Review of Mechanisms, Simulation Methods, and Bio-Inspired Mitigation Strategies
Source: Biomimetics (Basel). 2026 Feb 2;11(2):99. doi: 10.3390/biomimetics11020099 (PMC12937624; doi:10.3390/biomimetics11020099)
Supplement: Supplementary file 1 [file biomimetics-11-00099-s001.zip]

Archive with 1 entries (1 files):
- biomimetics-4084045-supplementary.pdf
